# Supplementary material for: Screening for Post-Stroke Cognitive Impairment in Sub-Saharan Africa: A Good IDEA?
Source: Brain Sci. 2025 May 22;15(6):543. doi: 10.3390/brainsci15060543 (PMC12191346; doi:10.3390/brainsci15060543)
Supplement: Supplementary file 1 [file brainsci-15-00543-s001.zip]

Archive with 1 entries (1 files):
- brainsci-3626634-supplementary.xlsx
