# Supplementary material for: Screening for Post-Stroke Cognitive Impairment in Sub-Saharan Africa: A Good IDEA?
Source: Brain Sci. 2025 May 22;15(6):543. doi: 10.3390/brainsci15060543 (PMC12191346; doi:10.3390/brainsci15060543)
Supplement: Supplementary file 1 [file brainsci-15-00543-s001.zip › brainsci-3626634-supplementary.xlsx]

## Sheet: Sheet1
DEMOGRAPHIE																AVC					IDEA
	Type (1= patient, 0= contrôle)	Age	Genre (1=Homme)	Lire (1=oui, 0=Non)	Ecrire (1=oui, 0=Non)					HTA	Diabète					AVC (ischémique =1, HH=0)	NIHSS					Q1	Q2	Q3	Q4	Q5	Q6	Q6bis	Total	<=8	7 ou moins
	1	57	0	1	1					1	1					1	12					2	2	1	2	4	3	3	14	1	0
	1	72	1	0	0					0	0					1	10					0	1	1	0	2	2	2	6	0	1
	1	71	0	1	1					1	1					1	6					2	1	1	2	2	1	2	10	0	0
	1	76	1	0	0					0	0					1	8					0	1	1	2	2	2	3	9	0	0
	1	67	0	1	1					1	1					1	11					0	1	1	0	1	2	3	6	1	1
	1	54	1	0	0					0	0					0	21					2	2	1	2	4	2	3	14	0	0
	1	72	0	1	1					1	1					1	10					0	1	1	0	1	1	2	5	0	1
	1	81	1	1	1					1	1					1	15					2	0	1	2	2	1	1	8	0	0
	1	60	1	1	1					1	1					1	13					2	2	1	2	2	2	3	12	1	0
	1	70	0	1	1					1	1					1	10					0	2	1	0	2	2	2	7	1	1
	1	58	1	0	0					0	0					1	4					2	2	1	2	4	3	3	14	0	0
	1	56	1	1	1					1	1					1	6					2	2	1	2	3	3	3	13	1	0
	1	85	1	1	1					1	1					1	10					2	0	1	2	2	1	0	7	1	1
	1	67	0	1	1					1	1					0	5					0	2	1	2	2	2	3	10	0	0
	1	83	1	1	1					1	1					1	11					2	1	1	2	2	2	2	10	0	0
	1	73	0	1	1					1	1					1	15					2	1	1	2	2	3	3	11	0	0
	1	70	0	0	0					0	0					1	4					0	1	1	2	1	1	2	7	0	1
	1	74	0	0	0					0	0					1	2					2	1	1	0	2	2	2	8	0	0
	1	65	1	0	0					0	0					1	13					2	2	1	2	3	2	3	13	1	0
	1	71	1	0	0					0	0					0	8					2	2	1	2	3	3	3	13	0	0
	1	81	1	0	0					0	0					1	10					2	1	0	0	0	0	0	3	1	1
	1	68	1	1	1					1	1					1	13					0	0	0	2	0	0	0	2	1	1
	1	65	0	0	0					0	0					1	12					2	1	1	2	0	1	1	7	0	1
	1	73	0	1	1					1	1					0	23					2	1	1	2	2	2	2	10	1	0
	1	60	0	0	0					0	0					1	13					2	2	1	2	5	3	3	15	0	0
	1	80	1	1	1					1	1					1	10					0	0	0	0	0	0	0	0	0	1
	1	65	0	1	1					1	1					1	8					2	1	1	2	2	2	3	11	0	0
	1	60	0	0	0					0	0					1	6					0	1	1	2	2	2	2	8	0	0
	1	60	1	1	1					1	1					1	4					2	2	1	2	4	3	3	14	0	0
	1	61	0	0	0					0	0					1	15					2	1	1	0	4	2	2	10	1	0
	1	62	1	1	1					1	1					0	11					2	1	1	2	2	2	2	10	0	0
	1	75	1	0	0					0	0					0	9					0	0	1	0	0	1	1	2	0	1
	1	64	0	0	0					0	0					1	3					2	2	1	2	4	2	3	14	1	0
	1	81	1	0	0					0	0					1	6					2	1	0	0	0	0	0	3	0	1
	1	72	1	1	1					1	1					1	4					2	1	1	2	1	1	1	8	1	0
	1	82	1	0	0					0	0					1	15					2	1	1	2	1	1	2	9	1	0
	1	63	1	0	0					0	0					1	10					2	2	1	2	2	3	3	12	0	0
	1	61	1	1	1					1	1					1	8					2	2	1	2	4	3	3	14	1	0
	1	85	1	0	0					0	0					0	18					0	0	0	0	0	0	0	0	0	1
	1	69	1	1	1					1	1					0	8					0	1	0	0	1	2	2	4	0	1
	1	60	0	0	0					0	0					1	10					2	1	1	2	1	2	2	9	1	0
	1	66	1	0	0					0	0					1	13					2	1	1	0	0	1	1	5	0	1
	1	69	0	0	0					0	0					1	10					2	1	1	2	4	2	2	12	0	0
	1	62	1	1	1					1	1					1	4					2	2	1	2	2	2	2	11	0	0
	1	72	1	1	1					1	1					0	8					0	1	1	0	0	1	1	3	1	1
	1	70	1	1	1					1	1					1	10					2	0	1	0	2	2	2	7	1	1
	1	68	0	1	1					1	1					1	3					2	2	1	2	4	2	2	13	0	0
	1	56	0	1	1					1	1					1	16					2	2	1	2	5	2	3	15	0	0
	1	79	0	0	0					0	0					0	13					2	1	1	2	5	2	2	13	0	0
	1	81	0	0	0					0	0					1	2					0	0	0	0	1	1	1	2	1	1
	1	65	0	1	1					1	1					1	12					2	2	1	2	4	3	3	14	0	0
	1	81	0	0	0					0	0					0	7					2	0	0	2	0	1	1	5	1	1
	1	63	0	1	1					1	1					1	12					2	1	1	2	4	2	3	13	0	0
	1	68	0	0	0					0	0					1	7					2	1	1	2	3	1	2	11	0	0
	1	76	1	0	0					0	0					1	8					2	1	1	0	2	1	2	8	1	0
	1	61	1	1	1					1	1					0	3					2	2	1	2	4	3	3	14	0	0
	1	78	0	0	0					0	0					0	12					2	1	1	0	0	2	2	6	1	1
	1	64	0	1	1					1	1					1	8					2	1	0	0	1	2	3	7	1	1
	1	66	1	1	1					1	1					1	10					2	1	1	2	4	2	2	12	0	0
	1	70	1	0	0					0	0					1	4					0	1	1	0	2	2	2	6	1	1
	1	62	0	1	1					1	1					1	16					0	1	1	0	1	1	1	4	1	1
	1	68	0	1	1					1	1					1	15					2	1	1	0	4	1	2	10	0	0
	1	88	0	0	0					0	0					0	9					0	0	0	0	0	0	0	0	1	1
	1	58	0	1	1					1	1					1	18					2	1	1	2	3	2	3	12	0	0
	1	64	1	1	1					1	1					1	12					2	1	1	0	3	2	2	9	0	0
	1	67	0	0	0					0	0					1	7					2	1	1	2	2	2	3	11	0	0
	1	57	1	1	1					1	0					0	8					2	1	1	2	2	3	3	11	0	0
	1	68	1	1	1					1	0					1	10					2	1	1	2	2	1	1	9	0	0
	1	63	0	1	1					1	1					1	7					2	1	1	2	3	3	3	12	0	0
	1	52	1	1	1					1	0					0	18					2	2	1	0	1	2	3	9	0	0
	1	54	1	1	1					1	0					0	16					2	1	1	2	2	3	3	11	0	0
	1	76	1	1	1					1	0					1	14					2	1	1	0	2	1	1	7	1	1
	1	52	1	1	1					1	1					1	8					2	2	1	2	5	2	2	14	0	0
	1	53	0	0	0					1	0					0	10					2	2	1	2	3	1	3	13	0	0
	1	62	0	1	1					1	0					1	7					2	2	1	2	0	3	3	10	0	0
	1	61	1	1	1					1	0					1	13					2	2	1	3	3	3	3	14	0	0
	1	70	1	1	1					1	0					1	18					2	2	1	2	2	3	3	12	0	0
	1	69	1	1	1					1	1					1	17					2	1	1	0	0	3	2	6	1	1
	1	70	0	1	1					1	1					1	19					2	2	1	0	3	1	1	9	0	0
	1	60	1	1	1					1	1					1	9					2	1	1	2	2	0	0	8	1	0
	1	51	0	1	1					1	0					0	9					2	2	1	2	1	2	3	11	0	0
	1	62	1	1	1					1	0					1	14					2	0	1	2	0	2	2	7	1	1
	1	71	1	1	1					0	0					1	21					2	2	1	2	5	2	2	14	0	0
	1	65	1	1	1												2					2	1	1	2	3	2	3	12	0	0
	1	60	0	1	1												9					2	1	1	2	3	1	3	12	0	0
	1	71	1	1	1					1	0					1	10					2	2	1	2	1	1	3	11	0	0
	1	63	1	1	1												4					2	1	0	2	0	1	3	8	1	0
	1	52	0	1	1					1	0					1	8					2	2	1	2	4	3	3	14	0	0
	1	66	1	1	1					1	0					1	8					2	0	1	0	0	0	0	3	1	1
	1	64	1	1	1					1	0					1	7					2	1	1	0	1	1	1	6	1	1
	1	61	1	1	1					1	0					0	12					2	0	1	2	0	3	3	8	1	0
	1	48	0	1	1					1	0					1	2					2	1	1	2	2	0	0	8	1	0
	1	70	1	1	1					1	1					1	0					2	2	1	2	2	3	3	12	0	0
	1	76	1	1	1					1	0					1	2					2	1	1	0	2	1	2	8	1	0
	1	77	1	1	1					1	0					1	2					2	2	1	2	4	3	3	14	0	0
	1	71	1	0	0					1	1					1	6					2	1	1	2	0	2	1	7	1	1
	1	51	0	1	1					1	0					0	11					2	2	1	2	0	3	3	10	0	0
	1	41	1	0	0					1	0					1	7					2	1	1	2	2	1	3	11	0	0
	1	61	0	1	1					1	0					1	19					2	2	1	2	3	3	3	13	0	0
	1	51	0	1	1												3					2	2	1	2	3	1	3	13	0	0
	1	57	1	1	1					1	0					1	8					2	2	1	2	3	3	3	13	0	0
	1	72	1	1	1					1	0					1	11					2	2	1	2	3	3	3	13	0	0
	1	60	1	1	1					1	0					0	13					2	2	1	2	4	3	3	14	0	0
	1	49	1	1	1					1	0					1	8					2	2	1	2	4	3	3	14	0	0
	1	63	1	1	1					1	0					1	9					2	1	1	2	3	2	3	12	0	0
	1	64	0	1	1					1	0					1	2					2	1	1	2	2	2	2	10	0	0
	1	51	1	1	1					1	0					0	20					2	2	1	2	2	3	3	12	0	0
	1	76	1	1	1					1	1					1	15					2	2	1	2	4	2	3	14	0	0
	1	56	0	1	1					1	1					0	20					0	0	0	0	0	1	1	1	1	1
	1	47	0	1	1					1	0					1	6					2	2	1	2	5	3	3	15	0	0
	1	68	1	1	1					1	0					1	6					2	2	1	2	2	3	3	12	0	0
	111	65.8829	0.576577	0.693694	0.693694					0.700935	0.411215					83	9.88288					1.65766	1.26126	0.891892	1.43243	2.15315	1.85586	2.17117	9.56757	38	31
		9.3037	0.496342	0.463049	0.463049					0.460003	0.49437					0.775701	5.78085					0.756733	0.670301	0.311925	0.920688	1.48445	0.922909	0.980481	3.82723	0.476645
	0	66	0	0	0																	2	2	1	2	3	3	3	13	0
	0	64	1	1	1																	2	1	1	2	2	0	0	8	0
	0	72	1	0	0																	0	2	1	2	3	3	3	11	0
	0	64	0	1	1																	2	1	1	2	1	1	1	8	0
	0	68	0	0	0																	2	2	1	2	3	3	3	13	0
	0	65	1	1	1																	2	2	1	2	3	3	3	13	0
	0	70	0	0	0					1												2	2	1	2	3	3	3	13	0
	0	68	1	0	0																	2	1	1	2	1	2	3	10	0
	0	69	1	0	0																	2	1	1	2	2	2	2	10	0
	0	67	1	0	0					1												2	1	1	2	3	2	3	12	0
	0	70	1	1	1																	2	1	1	2	2	2	2	10	0
	0	77	0	1	1					1												2	1	1	2	1	2	2	9	0
	0	66	1	1	1						1											2	2	1	2	3	3	3	13	0
	0	78	1	0	0																	0	0	1	2	0	1	2	5	1
	0	67	0	0	0						1											0	1	1	2	0	2	2	6	1
	0	72	1	0	0					1												2	1	1	2	1	2	2	9	0
	0	75	1	1	1						1											0	1	1	2	0	2	2	6	1
	0	63	0	0	0																	2	2	1	2	2	2	2	11	0
	0	60	0	1	1					1												2	2	1	2	3	3	3	13	0
	0	69	1	0	0																	2	1	1	0	2	3	3	9	0
	0	61	1	1	1																	2	2	1	2	3	2	3	13	0
	0	68	1	0	0																	0	2	1	2	2	2	2	9	0
	0	62	0	1	1																	2	2	1	2	3	3	3	13	0
	0	70	1	1	1					1												2	2	1	2	2	2	3	12	0
	0	65	0	1	1																	2	2	1	2		2	3	10	0
	0	72	1	1	1																	2	1	1	2	2	2	3	11	0
	0	66	0	1	1																	2	2	1	2	3	3	3	13	0
	0	71	1	0	0																	2	2	1	2	2	2	3	12	0
	0	70	1	1	1					1												2	2	1	2	1	3	3	11	0
	0	65	1	1	1					1												2	2	1	2	3	2	3	13	0
	0	69	0	1	1					1												2	2	1	2	2	2	3	12	0
	0	60	0	0	0						1											2	2	1	2	3	3	3	13	0
	0	63	1	0	0																	2	1	1	2	2	2	3	11	0
	0	80	1	0	0																	0	1	1	2	0	2	2	6	1
	0	74	0	0	0																	2	1	1	2	0	2	2	8	0
	0	68	1	0	0																	2	2	1	2	2	3	3	12	0
	0	72	0	1	1																	2	1	1	2	2	2	3	11	0
	0	69	1	1	1																	2	2	1	2	3	3	3	13	0
	0	70	1	1	1																	2	1	1	2	2	2	3	11	0
	0	57	1	1	1																	0	1	1	2	0	1	2	6	1
	0	63	1	1	1																	2	1	1	2	3	2	3	12	0
	0	35	0	1	1																	2	2	1	2	4	3	3	14	0
	0	23	0	1	1					1												2	2	1	2	4	3	3	14	0
	0	49	0	1	1																	2	2	1	2	3	3	3	13	0
	0	56	0	1	1					1												2	2	1	2	3	3	3	13	0
	0	55	1	1	1																	2	2	1	2	4	3	3	14	0
	0	64	1	1	1																	2	2	1	2	5	3	3	15	0
	0	71	1	1	1																	2	2	1	2	2	1	1	10	0
	0	35	0	1	1					1												2	2	1	2	4	3	3	14	0
	0	58	1	1	1																	2	2	2	2	5	3	3	16	0
	0	64	0	1	1																	2	1	1	2	5	1	3	14	0
	0	70	1	1	1																	2	2	1	2	3	0	3	13	0
	0	40	0	1	1					1	1											2	2	1	2	5	3	3	15	0
	0	43	0	1	1																	2	2	1	2	2	3	3	12	0
	0	45	0	1	1																	2	2	1	2	4	3	3	14	0
	0	45	0	1	1																	2	2	1	2	4	3	3	14	0
	0	22	0	1	1																	2	2	1	2	5	3	3	15	0
	0	58	0	1	1																	2	2	1	2	4	1	3	14	0
	0	48	0	1	1																	2	2	1	2	5	3	3	15	0
	0	63	1	1	1					1												2	2	1	2	3	1	1	11	0
	0	65	1	1	1																	2	1	1	2	2	1	1	9	0
	0	26	0	1	1																	2	2	1	2	5	3	3	15	0
	0	58	0	1	1																	0	2	1	2	2	1	3	10	0
	0	56	1	1	1						1											2	2	1	2	5	3	3	15	0
	0	22	1	1	1																	2	2	1	2	5	3	3	15	0
	0	49	0	1	1					1												0	2	1	2	3	1	3	11	0
	0	55	0	1	1																	2	1	1	2	3	3	3	12	0
	0	58	0	1	1																	2	2	1	2	4	3	3	14	0
	0	48	0	1	1						1											2	2	1	2	5	3	3	15	0
	0	59	0	1	1																	2	2	1	2	5	3	3	15	0
	0	68	1	1	1					1												2	2	1	2	5	3	3	15	0
	0	62	1	1	1																	2	2	1	2	5	3	3	15	0
	0	50	1	1	1																	2	2	1	2	5	3	3	15	0
	0	56	0	1	1																	2	1	1	2	2	3	3	11	0
	0	47	0	1	1						1											2	2	1	2	4	2	3	14	0
	0	52	0	1	1																	2	1	1	2	3	1	2	11	0
	0	75	1	1	1					1												2	1	1	2	2	2	2	10	0
	0	58	1	1	1																	2	2	1	2	2	3	3	12	0
	0	53	1	1	1																	2	2	1	2	4	3	3	14	0
	0	66	1	1	1																	2	1	1	2	2	3	3	11	0
	0	71	1	1	1					1	1											2	1	1	2	2	2	3	11	0
	0	57	0	1	1																	2	2	1	2	4	3	3	14	0
	0	60	0	1	1																	2	2	1	2	3	3	3	13	0
	0	46	1	1	1																	2	2	1	2	5	3	3	15	0
	0	67	0	1	1					1												2	2	1	2	5	3	3	15	0
	0	45	0	1	1																	2	2	1	2	3	3	3	13	0
	0	69	1	1	1																	2	2	1	2	4	3	3	14	0
	0	55	1	1	1																	2	2	1	2	4	3	3	14	0
	0	68	1	1	1																	2	2	1	2	4	3	3	14	0
	0	66	1	1	1					1												2	2	1	2	5	3	3	15	0
	0	51	0	1	1																	2	2	1	2	4	3	3	14	0
		60.0769	0.527473	0.791209	0.791209																	1.8022	1.68132	1.01099	1.97802	2.97778	2.40659	2.72527	12.1429	5
		12.3593																											2.47436	0.0549451

## Sheet: Sheet2
			0	1	0	0	1
			0	1	1	0	2
			0	1	1	0	2
			0	1	1	1	3				0
			0	1	0	0	1				1
			0	1	1	0	2				1
			0	1	1	1	3				2
			0	1	1	1	3				3
			0	1	1	0	2				3
			0	1	1	0	2				3
			0	1	1	0	2				4
			0	1	0	0	1				4
			0	1	1	0	2				4
			0	1	1	0	2				4
			0	1	1	0	2				6
			0	1	1	1	3				6
			0	1	1	1	3				6
			0	1	1	0	2				6
			0	1	1	0	2				7
			0	1	1	1	3				7
			0	1	1	0	2				7
			0	1	1	1	3				7
			0	1	1	0	2				8
			0	1	0	0	1				8
			0	1	1	0	2				9
			0	1	1	1	3				9
			0	1	1	0	2				9
			0	1	1	1	3				9
			0	1			1				10
			0	1			1				10
			0	1	1	0	2				10
			0	1			1				10
			0	1	1	0	2				11
			0	1	0	0	1				11
			0	1	1	1	3				11
			0	1	0	0	1				12
			0	1	0	0	1				12
			0	1			1				12
			0	1			1				12
			0	1	1	0	2				13
			0	1	1	0	2				13
			0	1	1	1	3				13
			0	1	1	0	2				14
			0	1	1	0	2				14
			0	1	1	0	2				14
							0				14
											14
											14
											15
